# Supplementary material for: The Alpha Subunit of Mitochondrial Processing Peptidase Participated in Fertility Restoration in Honglian-CMS Rice
Source: Int J Mol Sci. 2023 Mar 13;24(6):5442. doi: 10.3390/ijms24065442 (PMC10049570; doi:10.3390/ijms24065442)
Supplement: Supplementary file 1 [file ijms-24-05442-s001.zip]

Archive with 2 entries (2 files):
- Supplementary figures.pptx
- Supplementary Table S1. Primers used in this study.xlsx
