# Supplementary material for: The Alpha Subunit of Mitochondrial Processing Peptidase Participated in Fertility Restoration in Honglian-CMS Rice
Source: Int J Mol Sci. 2023 Mar 13;24(6):5442. doi: 10.3390/ijms24065442 (PMC10049570; doi:10.3390/ijms24065442)
Supplement: Supplementary file 1 [file ijms-24-05442-s001.zip › Supplementary Table S1. Primers used in this study.xlsx]

## Sheet: Table S1
A. Primers for yeast two-hybrid assay
MPPA-AD-F	aggccgaattcccggggatccCGGCATGGACTGGATGGTCAAAT
MPPA-AD-R	tggggaaacgcagaatttagCGAGCGAAACTTGCCACTGACTGAA
RF6-BK-F	aggccgaattcccggggatccATGTCGTCACGCCGTGTCC
RF6-BK-R	ccgctgcaggtcgacggatccCAACTCCATAGCTACCGGCAG
M16-AD-F	gccatggaggccagtgaattcAAGACAAAAATCACAACACTTGCAA
M16-AD-R	atgcccacccgggtggaattcAATCAGAGGGGTTGCCAAAGC
M16C-AD-F	gccatggaggccagtgaattcTTGAATACGAATGTCCTAGAATACTTCTT
M16C-AD-R	atgcccacccgggtggaattcTGTCGCTTTAGCACGGTCAA
sMPPA-F	gccatggaggccagtgaattcAAGACAAAAATCACAACACTTGCAA
sMPPA-R	atgcccacccgggtggaattcTGTCGCTTTAGCACGGTCAA
B. Primers for subcelluar localization assay
MPPAHBT-F	ctccccttgctccgtggatccCGGCATGGACTGGATGGTC
MPPAHBT-R	gcccttgctcaccatggatccCGAGCGAAACTTGCCACTG
C. Primers for protein expression
MPPA-His-F	gccatggctgatatcggatccATGTACCGCGCCGCCTCC
MPPA-His-R	acggagctcgaattcggatccTCATTTCGAGCGAAACTTGCC
MPPA-MBP-F	aggatttcagaattcggatccATGTACCGCGCCGCCTCC
MPPA-MBP-R	caggtcgactctagaggatccTCATTTCGAGCGAAACTTGCC
D. Primers for generating knockout mutant plants
gRMPPA-U3+	GCTGACCTTGATGGCCCCGgttttagagCTAGAAAT
U3-MPPA-	cggggccatcaaggtcagctgccacGGATCATCTG
gRMPPA-U6a+	GACCTGGCTGACAGGTGCAgttttagagCTAGAAAT
U6a-MPPA-	TGCACCTGTCAGCCAGGTCcggcagccaagccagca
U-F	CTCCGTTTTACCTGTGGAATCG
gR-R	CGGAGGAAAATTCCATCCAC
Pps-GGL	TTCAGAggtctcTctcgACTAGTATGGAATCGGCAGCAAAGG
Pgs-GG2	AGCGTGggtctcGtcagggTCCATCCACTCCAAGCTC
Pps-GG2	TTCAGAggtctcTctgacacTGGAATCGGCAGCAAAGG
Pgs-GGR	AGCGTGggtctcGaccgACGCGTATCCATCCACTCCAAGCTC
E. Primers for mutant plants certification
Cas9-F	GACATCGGCACCAACAGCGT
Cas9-R	CCGTCAATGTAACCGGCGTAG
MPPAKO-CerF	CTCGAATTTCTTCCCCTTCCACT
MPPAKO-CerR	CCTAGTGTTTCAGGTGCTTCATGTA
F. Primers for RT-qPCR analysis
qMPPA-F	ATTAGATCGATAGCTGCTTTCAAGG
qMPPA-R	GCTGTCGCTTTAGCACGGTC
qRf6-F	CCTATGGAACAGTAATGGACGC
qRf6-R	GCCTCGACCGATCATTTCAA
qActin-F	GAAGATCAAGGTGGTCGCCC
qActin-R	CGATAACAGCTCCTCTTGGC
